# Supplementary material for: FIP200 Methylation by SETD2 Prevents Trim21-Induced Degradation and Preserves Autophagy Initiation
Source: Cells. 2022 Oct 22;11(21):3333. doi: 10.3390/cells11213333 (PMC9653720; doi:10.3390/cells11213333)
Supplement: Supplementary file 1 [file cells-11-03333-s001.zip]

Archive with 1 entries (1 files):
- cells-1952292-supplementary.pdf
